# Supplementary material for: A Comparison of Entropic Diversity and Variance in the Study of Population Structure
Source: Entropy (Basel). 2023 Mar 13;25(3):492. doi: 10.3390/e25030492 (PMC10048111; doi:10.3390/e25030492)
Supplement: Supplementary file 1 [file entropy-25-00492-s001.zip]

Archive with 5 entries (4 files):
- entropy-1939759-supplementary/
- entropy-1939759-supplementary/File S1 - Artificial populations data files.pdf
- entropy-1939759-supplementary/File S2 - natural populations data files.pdf
- entropy-1939759-supplementary/Supplemental Table S1.pdf
- entropy-1939759-supplementary/Supplemental Table S2.pdf
